# Supplementary material for: Adjusting Breast Cancer Patient Prognosis with Non-HER2-Gene Patterns on Chromosome 17
Source: PLoS One. 2014 Aug 6;9(8):e103707. doi: 10.1371/journal.pone.0103707 (PMC4123879; doi:10.1371/journal.pone.0103707)
Supplement: Table S1 — qPCR assays for the assessment of chromosome 17 gene CN. (XLS) [file pone.0103707.s004.xls]

## Sheet: TABLE_S1
	Table S1: qPCR assays for the assessment of chromosome 17 gene CN
	gene	chromosome	assay ID*	location	structure	amplicon size
	TP53	17p13.1	Hs06424630_cn	Chr.17:7571720-7590863	Overlaps Intron 8 - Exon 8	85
	TP53	17p13.1	Hs01471586_cn	Chr.17:7571720-7590863	Overlaps Intron 1 - Exon 1	85
	MAP2K4	17p12	Hs01546191_cn	Chr.17:11924135-12047051	Overlaps Exon 1 - Intron 1	70
	MAP2K4	17p12	Hs00754035_cn	Chr.17:11924135-12047051	Overlaps Exon 4 - Intron 4	110
	NOS2	17q11.2-q12	Hs00139302_cn	Chr.17:26083792-26127555	Overlaps Intron 14 - Exon 15	110
	NOS2	17q11.2-q12	Hs00096434_cn	Chr.17:26083792-26127555	Overlaps Intron 7 - Exon 8	75
	STARD3	17q11-q12	Hs02093123_cn	Chr.17:37793333-37820454	Overlaps Exon 2 - Intron 2	80
	STARD3	17q11-q12	Hs01593947_cn	Chr.17:37793333-37820454	Overlaps Exon 13 - Intron 13	84
	ERBB2	17q21.1	Hs01551255_cn	Chr.17:37844393-37884915	Overlaps Intron 9 - Exon 10	89
	ERBB2	17q21.1	Hs02300876_cn	Chr.17:37844393-37884915	Overlaps Exon 27 - Intron 27	107
	PSMD3	17q21.1	Hs01951335_cn	Chr.17:38137060-38154212	Overlaps Exon 1 - Intron 1	109
	PSMD3	17q21.1	Hs00813201_cn	Chr.17:38137060-38154212	Overlaps Intron 11 - Exon 12	93
	THRA	17q11.2	Hs01000685_cn	Chr.17:38218446-38250120	Overlaps Exon 3 - Intron 3	107
	THRA	17q11.2	Hs01717773_cn	Chr.17:38218446-38250120	Overlaps Exon 9 - Intron 9	102
	CDC6	17q21.3	Hs00876049_cn	Chr.17:38444146-38459413	Overlaps Intron 5 - Exon 6	95
	CDC6	17q21.3	Hs02576804_cn	Chr.17:38444146-38459413	Overlaps Intron 11 - Exon 12	106
	RARA	17q21	Hs00364110_cn	Chr.17:38465423-38513895	Overlaps Exon 3 - Intron 3	110
	RARA	17q21	Hs01068876_cn	Chr.17:38465423-38513895	Overlaps Intron 7 - Exon 8	108
	TOP2A	17q21-q22	Hs00758535_cn	Chr.17:38544773-38574202	Overlaps Intron 34 - Exon 34	108
	TOP2A	17q21-q22	Hs02971197_cn	Chr.17:38544773-38574202	Overlaps Intron 5 - Exon 5	98
	IGFBP4	17q12-q21.1	Hs00927771_cn	Chr.17:38599676-38613982	Overlaps Exon 1 - Intron 1	103
	IGFBP4	17q12-q21.1	Hs05500690_cn	Chr.17:38599676-38613982	Overlaps Exon 3 - Intron 3	105
	SMARCE1	17q21.2	Hs02757968_cn	Chr.17:38783972-38804103	Overlaps Intron 10 - Exon 11	80
	SMARCE1	17q21.2	Hs03983319_cn	Chr.17:38783972-38804103	Overlaps Intron 3 - Exon 3	110
	KRT20	17q21.2	Hs02177150_cn	Chr.17:39032141-39041495	Overlaps Intron 2 - Exon 2	79
	KRT20	17q21.2	Hs02756303_cn	Chr.17:39032141-39041495	Overlaps Intron 7 - Exon 7	98
	STAT3	17q21.31	Hs00854351_cn	Chr.17:40465343-40540513	Overlaps Intron 1 - Exon 2	100
	STAT3	17q21.31	Hs01147210_cn	Chr.17:40465343-40540513	Overlaps Intron 23 - Exon 24	86
	*: Applied Biosystems
