# Supplementary material for: Adjusting Breast Cancer Patient Prognosis with Non-HER2-Gene Patterns on Chromosome 17
Source: PLoS One. 2014 Aug 6;9(8):e103707. doi: 10.1371/journal.pone.0103707 (PMC4123879; doi:10.1371/journal.pone.0103707)
Supplement: Table S2 — Description of predicted CN for each assay per gene and of the finally used values (Maximal CN [Max CN]). (XLS) [file pone.0103707.s005.xls]

## Sheet: TABLE_S2
	Table S2: Description of predicted CN for each assay per gene and of the finally used values (Maximal CN [Max CN])
		Parameter	N	Mean	Standard Deviation	Median	Range (min-max)
	5' end	TP53	407	3	0.9	3	1-8
		MAP2K4	407	2	1.1	2	0-10
		NOS2	475	4	2.8	3	1-30
		STARD3	408	9	13.1	5	1-127
		ERBB2	473	6	11.1	3	0-111
		PSMD3	399	3	3.3	2	0-32
		THRA	470	2	3.1	2	0-36
		CDC6	402	4	3.3	3	0-46
		RARA	410	2	1.7	1	0-20
		TOP2A	473	2	1.5	2	0-20
		IGFBP4	404	3	2.4	3	0-29
		SMARCE1	401	2	0.8	1	0-6
		KRT20	407	3	1.2	3	1-15
		STAT3	405	2	0.8	2	0-6
	3' end	TP53	408	3	1.0	3	1-6
		MAP2K4	401	1	0.7	1	0-4
		NOS2	465	1	1.3	1	0-9
		STARD3	410	6	9.3	3	1-108
		ERBB2	481	3	4.3	2	0-34
		PSMD3	413	3	3.2	2	0-29
		THRA	480	3	4.0	2	0-54
		CDC6	411	2	1.5	2	0-18
		RARA	478	2	1.3	2	0-13
		TOP2A	474	2	1.0	1	0-9
		IGFBP4	408	2	1.5	1	0-16
		SMARCE1	412	4	1.6	3	1-16
		KRT20	410	2	1.0	2	0-9
		STAT3	409	3	1.1	3	1-11
	Max CN	TP53	413	3	1.0	3	1-8
		MAP2K4	409	2	1.0	2	1-10
		NOS2	483	4	2.8	3	1-30
		STARD3	412	9	13.0	5	1-127
		ERBB2	483	6	11.0	3	1-111
		PSMD3	413	3	3.5	2	1-32
		THRA	482	3	4.1	2	1-54
		CDC6	413	4	3.4	3	1-46
		RARA	482	2	1.7	2	1-20
		TOP2A	478	2	1.6	2	1-20
		IGFBP4	410	3	2.6	3	1-29
		SMARCE1	413	4	1.6	3	1-16
		KRT20	411	3	1.2	3	1-15
		STAT3	411	3	1.1	3	1-11
