# Supplementary material for: Adjusting Breast Cancer Patient Prognosis with Non-HER2-Gene Patterns on Chromosome 17
Source: PLoS One. 2014 Aug 6;9(8):e103707. doi: 10.1371/journal.pone.0103707 (PMC4123879; doi:10.1371/journal.pone.0103707)
Supplement: Table S3 — Max CN associations with clinicopathological parameters. (XLS) [file pone.0103707.s006.xls]

## Sheet: TABLE_S3
Table S3: Max CN associations with clinicopathological parameters
		TP53						MAP2K4						NOS2						STARD3						ERBB2						PSMD3						THRA						CDC6
		Lost	Normal	Marginal	Gain	Amplification	P-value	Lost	Normal	Marginal	Gain	Amplification	P-value	Lost	Normal	Marginal	Gain	Amplification	P-value	Lost	Normal	Marginal	Gain	Amplification	P-value	Lost	Normal	Marginal	Gain	Amplification	P-value	Lost	Normal	Marginal	Gain	Amplification	P-value	Lost	Normal	Marginal	Gain	Amplification	P-value	Lost	Normal	Marginal	Gain	Amplification	P-value
Age	34-50		30 (32.6)	100 (36.2)	8 (22.9)		0.719		96 (35.3)	37 (32.7)	3 (23.1)	2 (50.0)	0.857	1 (25.0)	40 (36.7)	85 (39.2)	21 (27.3)	21 (31.3)	0.266		9 (42.9)	51 (33.8)	33 (36.3)	46 (32.6)	0.707	2 (40.0)	78 (37.3)	38 (29.7)	15 (32.6)	34 (39.5)	0.014	4 (80.0)	103 (37.6)	21 (28.8)	8 (33.3)	5 (17.2)	0.048	1 (25.0)	110 (38.6)	34 (28.1)	10 (40.0)	13 (34.2)	0.149	1 (50.0)	44 (35.2)	76 (37.1)	13 (30.2)	7 (23.3)	0.510
	<34		3 (3.3)	8 (2.9)	2 (5.7)				8 (2.9)	5 (4.4)				1 (25.0)	5 (4.6)	10 (4.6)	2 (2.6)	2 (3.0)			1 (4.8)	4 (2.6)	5 (5.5)	3 (2.1)			17 (8.1)	3 (2.3)					12 (4.4)	1 (1.4)				1 (25.0)	14 (4.9)	5 (4.1)					7 (5.6)	3 (1.5)	2 (4.7)	1 (3.3)
	>50		59 (64.1)	168 (60.9)	25 (71.4)	1 (100.0)			168 (61.8)	71 (62.8)	10 (76.9)	2 (50.0)		2 (50.0)	64 (58.7)	122 (56.2)	54 (70.1)	44 (65.7)			11 (52.4)	96 (63.6)	53 (58.2)	92 (65.2)		3 (60.0)	114 (54.5)	87 (68.0)	31 (67.4)	52 (60.5)		1 (20.0)	159 (58.0)	51 (69.9)	16 (66.7)	24 (82.8)		2 (50.0)	161 (56.5)	82 (67.8)	15 (60.0)	25 (65.8)		1 (50.0)	74 (59.2)	126 (61.5)	28 (65.1)	22 (73.3)
Menopausal Status	Post		56 (60.9)	160 (58.0)	25 (71.4)	1 (100.0)	0.381		153 (56.3)	75 (66.4)	10 (76.9)	2 (50.0)	0.158	2 (50.0)	53 (48.6)	121 (55.8)	54 (70.1)	43 (64.2)	0.038		8 (38.1)	88 (58.3)	53 (58.2)	92 (65.2)	0.108	2 (40.0)	105 (50.2)	88 (68.8)	29 (63.0)	50 (58.1)	0.015	1 (20.0)	149 (54.4)	51 (69.9)	18 (75.0)	21 (72.4)	0.008	2 (50.0)	156 (54.7)	80 (66.1)	13 (52.0)	22 (57.9)	0.291	1 (50.0)	74 (59.2)	116 (56.6)	29 (67.4)	20 (66.7)	0.635
	Pre		36 (39.1)	116 (42.0)	10 (28.6)				119 (43.8)	38 (33.6)	3 (23.1)	2 (50.0)		2 (50.0)	56 (51.4)	96 (44.2)	23 (29.9)	24 (35.8)			13 (61.9)	63 (41.7)	38 (41.8)	49 (34.8)		3 (60.0)	104 (49.8)	40 (31.3)	17 (37.0)	36 (41.9)		4 (80.0)	125 (45.6)	22 (30.1)	6 (25.0)	8 (27.6)		2 (50.0)	129 (45.3)	41 (33.9)	12 (48.0)	16 (42.1)		1 (50.0)	51 (40.8)	89 (43.4)	14 (32.6)	10 (33.3)
Histological grade	I-II		39 (42.4)	127 (46.0)	16 (45.7)	1 (100.0)	0.664		130 (47.8)	44 (38.9)	7 (53.8)	2 (50.0)	0.401	2 (50.0)	51 (46.8)	99 (45.6)	38 (49.4)	20 (29.9)	0.139		14 (66.7)	77 (51.0)	43 (47.3)	50 (35.5)	0.009	4 (80.0)	109 (52.2)	46 (35.9)	22 (47.8)	29 (33.7)	0.004	3 (60.0)	133 (48.5)	28 (38.4)	10 (41.7)	9 (31.0)	0.237	3 (75.0)	134 (47.0)	50 (41.3)	7 (28.0)	16 (42.1)	0.233	1 (50.0)	51 (40.8)	107 (52.2)	17 (39.5)	7 (23.3)	0.022
	III-Undifferentiated		53 (57.6)	149 (54.0)	19 (54.3)				142 (52.2)	69 (61.1)	6 (46.2)	2 (50.0)		2 (50.0)	58 (53.2)	118 (54.4)	39 (50.6)	47 (70.1)			7 (33.3)	74 (49.0)	48 (52.7)	91 (64.5)		1 (20.0)	100 (47.8)	82 (64.1)	24 (52.2)	57 (66.3)		2 (40.0)	141 (51.5)	45 (61.6)	14 (58.3)	20 (69.0)		1 (25.0)	151 (53.0)	71 (58.7)	18 (72.0)	22 (57.9)		1 (50.0)	74 (59.2)	98 (47.8)	26 (60.5)	23 (76.7)
Histological type	Comedo		3 (3.3)	7 (2.5)		1 (100.0)	0.000		8 (2.9)	3 (2.7)			0.997		5 (4.6)	1 (0.5)	4 (5.2)	1 (1.5)	0.000		2 (9.5)	4 (2.6)	2 (2.2)	3 (2.1)	0.057	2 (40.0)	3 (1.4)	3 (2.3)	1 (2.2)	2 (2.3)	0.000	1 (20.0)	7 (2.6)	2 (2.7)	1 (4.2)		0.212	1 (25.0)	6 (2.1)	2 (1.7)		2 (5.3)	0.000		5 (4.0)	3 (1.5)	2 (4.7)	1 (3.3)	0.982
	Inflammatory		3 (3.3)						2 (0.7)	1 (0.9)						5 (2.3)	1 (1.3)					2 (1.3)	1 (1.1)				1 (0.5)	3 (2.3)		2 (2.3)			2 (0.7)			1 (3.4)			2 (0.7)	2 (1.7)	1 (4.0)	1 (2.6)			1 (0.8)	2 (1.0)
	Invasive ductal		74 (80.4)	221 (80.1)	31 (88.6)				218 (80.1)	90 (79.6)	13 (100.0)	4 (100.0)		3 (75.0)	85 (78.0)	172 (79.3)	63 (81.8)	56 (83.6)			13 (61.9)	115 (76.2)	69 (75.8)	129 (91.5)		1 (20.0)	156 (74.6)	108 (84.4)	38 (82.6)	76 (88.4)		2 (40.0)	217 (79.2)	61 (83.6)	20 (83.3)	27 (93.1)		2 (50.0)	226 (79.3)	98 (81.0)	22 (88.0)	31 (81.6)		2 (100.0)	99 (79.2)	161 (78.5)	37 (86.0)	27 (90.0)
	Invasive lobular		5 (5.4)	27 (9.8)	2 (5.7)				23 (8.5)	11 (9.7)					7 (6.4)	18 (8.3)	5 (6.5)	8 (11.9)			2 (9.5)	17 (11.3)	10 (11.0)	5 (3.5)		1 (20.0)	22 (10.5)	8 (6.3)	4 (8.7)	4 (4.7)			26 (9.5)	5 (6.8)	2 (8.3)	1 (3.4)			22 (7.7)	12 (9.9)	2 (8.0)	3 (7.9)			12 (9.6)	19 (9.3)	2 (4.7)	1 (3.3)
	Medullary		2 (2.2)	4 (1.4)	2 (5.7)				4 (1.5)	3 (2.7)					2 (1.8)	6 (2.8)	1 (1.3)	1 (1.5)			1 (4.8)	3 (2.0)	2 (2.2)	2 (1.4)			7 (3.3)	1 (0.8)	2 (4.3)				7 (2.6)	1 (1.4)					7 (2.5)	2 (1.7)					4 (3.2)	5 (2.4)
	Mixed		5 (5.4)	16 (5.8)					16 (5.9)	5 (4.4)					8 (7.3)	15 (6.9)	3 (3.9)	1 (1.5)			3 (14.3)	10 (6.6)	6 (6.6)	2 (1.4)			18 (8.6)	5 (3.9)	1 (2.2)	2 (2.3)		2 (40.0)	14 (5.1)	4 (5.5)	1 (4.2)				20 (7.0)	5 (4.1)		1 (2.6)			4 (3.2)	14 (6.8)	2 (4.7)	1 (3.3)
	Papillary			1 (0.4)					1 (0.4)					1 (25.0)	2 (1.8)								1 (1.1)			1 (20.0)	2 (1.0)						1 (0.4)					1 (25.0)	2 (0.7)							1 (0.5)
Menopausal Status	Post		56 (60.9)	160 (58.0)	25 (71.4)	1 (100.0)	0.381		153 (56.3)	75 (66.4)	10 (76.9)	2 (50.0)	0.158	2 (50.0)	53 (48.6)	121 (55.8)	54 (70.1)	43 (64.2)	0.038		8 (38.1)	88 (58.3)	53 (58.2)	92 (65.2)	0.108	2 (40.0)	105 (50.2)	88 (68.8)	29 (63.0)	50 (58.1)	0.015	1 (20.0)	149 (54.4)	51 (69.9)	18 (75.0)	21 (72.4)	0.008	2 (50.0)	156 (54.7)	80 (66.1)	13 (52.0)	22 (57.9)	0.291	1 (50.0)	74 (59.2)	116 (56.6)	29 (67.4)	20 (66.7)	0.635
	Pre		36 (39.1)	116 (42.0)	10 (28.6)				119 (43.8)	38 (33.6)	3 (23.1)	2 (50.0)		2 (50.0)	56 (51.4)	96 (44.2)	23 (29.9)	24 (35.8)			13 (61.9)	63 (41.7)	38 (41.8)	49 (34.8)		3 (60.0)	104 (49.8)	40 (31.3)	17 (37.0)	36 (41.9)		4 (80.0)	125 (45.6)	22 (30.1)	6 (25.0)	8 (27.6)		2 (50.0)	129 (45.3)	41 (33.9)	12 (48.0)	16 (42.1)		1 (50.0)	51 (40.8)	89 (43.4)	14 (32.6)	10 (33.3)
N of positive nodes	0														1 (0.9)				0.425								1 (0.5)				0.934								1 (0.4)				0.954
	1-3		44 (47.8)	126 (45.7)	17 (48.6)	1 (100.0)	0.716		128 (47.1)	52 (46.0)	5 (38.5)	3 (75.0)	0.642	3 (75.0)	46 (42.2)	90 (41.5)	30 (39.0)	35 (52.2)			10 (47.6)	67 (44.4)	36 (39.6)	75 (53.2)	0.205	3 (60.0)	89 (42.6)	54 (42.2)	23 (50.0)	35 (40.7)		2 (40.0)	132 (48.2)	34 (46.6)	10 (41.7)	13 (44.8)	0.965	3 (75.0)	120 (42.1)	54 (44.6)	10 (40.0)	17 (44.7)		1 (50.0)	57 (45.6)	91 (44.4)	26 (60.5)	14 (46.7)	0.436
	>3		48 (52.2)	150 (54.3)	18 (51.4)				144 (52.9)	61 (54.0)	8 (61.5)	1 (25.0)		1 (25.0)	62 (56.9)	127 (58.5)	47 (61.0)	32 (47.8)			11 (52.4)	84 (55.6)	55 (60.4)	66 (46.8)		2 (40.0)	119 (56.9)	74 (57.8)	23 (50.0)	51 (59.3)		3 (60.0)	142 (51.8)	39 (53.4)	14 (58.3)	16 (55.2)		1 (25.0)	164 (57.5)	67 (55.4)	15 (60.0)	21 (55.3)		1 (50.0)	68 (54.4)	114 (55.6)	17 (39.5)	16 (53.3)
Treatment	Non Taxol treated													2 (50.0)	15 (13.8)	13 (6.0)	2 (2.6)	1 (1.5)	0.000							1 (20.0)	23 (11.0)	5 (3.9)		4 (4.7)	0.014							1 (25.0)	27 (9.5)	3 (2.5)	1 (4.0)	2 (5.3)	0.068
	Taxol treated		92 (100.0)	276 (100.0)	35 (100.0)	1 (100.0)			272 (100.0)	113 (100.0)	13 (100.0)	4 (100.0)		2 (50.0)	94 (86.2)	204 (94.0)	75 (97.4)	66 (98.5)			21 (100.0)	151 (100.0)	91 (100.0)	141 (100.0)		4 (80.0)	186 (89.0)	123 (96.1)	46 (100.0)	82 (95.3)		5 (100.0)	274 (100.0)	73 (100.0)	24 (100.0)	29 (100.0)		3 (75.0)	258 (90.5)	118 (97.5)	24 (96.0)	36 (94.7)		2 (100.0)	125 (100.0)	205 (100.0)	43 (100.0)	30 (100.0)
Adjuvant HT	No		22 (24.2)	61 (22.8)	9 (25.7)		0.922		51 (19.5)	34 (30.4)	4 (30.8)	2 (50.0)	0.063	1 (25.0)	21 (20.2)	51 (23.8)	16 (21.1)	13 (19.7)	0.927		3 (14.3)	29 (20.1)	11 (12.5)	48 (34.3)	0.001	1 (20.0)	36 (17.7)	23 (18.4)	10 (21.7)	32 (37.6)	0.004	1 (20.0)	57 (21.5)	18 (24.7)	6 (26.1)	12 (41.4)	0.211	1 (25.0)	59 (21.4)	24 (20.0)	7 (28.0)	11 (28.9)	0.744		30 (24.8)	46 (23.0)	8 (18.6)	9 (31.0)	0.749
	Yes		69 (75.8)	206 (77.2)	26 (74.3)	1 (100.0)			211 (80.5)	78 (69.6)	9 (69.2)	2 (50.0)		3 (75.0)	83 (79.8)	163 (76.2)	60 (78.9)	53 (80.3)			18 (85.7)	115 (79.9)	77 (87.5)	92 (65.7)		4 (80.0)	167 (82.3)	102 (81.6)	36 (78.3)	53 (62.4)		4 (80.0)	208 (78.5)	55 (75.3)	17 (73.9)	17 (58.6)		3 (75.0)	217 (78.6)	96 (80.0)	18 (72.0)	27 (71.1)		1 (100.0)	91 (75.2)	154 (77.0)	35 (81.4)	20 (69.0)
Adjuvant RT	No		22 (25.0)	62 (23.3)	9 (25.7)		0.922		61 (23.3)	30 (27.8)		1 (25.0)	0.168	2 (50.0)	24 (23.1)	42 (19.7)	18 (24.3)	18 (27.7)	0.430		5 (25.0)	37 (25.7)	14 (15.7)	35 (25.7)	0.285	2 (40.0)	49 (24.1)	26 (21.0)	12 (26.1)	14 (17.1)	0.543	3 (60.0)	62 (23.5)	16 (21.9)	5 (23.8)	8 (28.6)	0.395	3 (75.0)	62 (22.5)	28 (23.3)	4 (16.7)	8 (22.2)	0.151		27 (22.5)	46 (23.1)	9 (20.9)	11 (40.7)	0.294
	Yes		66 (75.0)	204 (76.7)	26 (74.3)	1 (100.0)			201 (76.7)	78 (72.2)	13 (100.0)	3 (75.0)		2 (50.0)	80 (76.9)	171 (80.3)	56 (75.7)	47 (72.3)			15 (75.0)	107 (74.3)	75 (84.3)	101 (74.3)		3 (60.0)	154 (75.9)	98 (79.0)	34 (73.9)	68 (82.9)		2 (40.0)	202 (76.5)	57 (78.1)	16 (76.2)	20 (71.4)		1 (25.0)	213 (77.5)	92 (76.7)	20 (83.3)	28 (77.8)		1 (100.0)	93 (77.5)	153 (76.9)	34 (79.1)	16 (59.3)
Tumor size	≤2cm		27 (29.3)	83 (30.1)	8 (22.9)		0.754		75 (27.6)	34 (30.1)	6 (46.2)	1 (25.0)	0.527	3 (75.0)	26 (23.9)	65 (30.0)	23 (29.9)	14 (20.9)	0.109		4 (19.0)	47 (31.1)	32 (35.2)	35 (24.8)	0.242	3 (60.0)	58 (27.8)	40 (31.3)	12 (26.1)	18 (20.9)	0.245		84 (30.7)	21 (28.8)	7 (29.2)	7 (24.1)	0.610	3 (75.0)	81 (28.4)	30 (24.8)	9 (36.0)	8 (21.1)	0.150	1 (50.0)	34 (27.2)	66 (32.2)	12 (27.9)	6 (20.0)	0.592
	>2cm		65 (70.7)	193 (69.9)	27 (77.1)	1 (100.0)			197 (72.4)	79 (69.9)	7 (53.8)	3 (75.0)		1 (25.0)	83 (76.1)	152 (70.0)	54 (70.1)	53 (79.1)			17 (81.0)	104 (68.9)	59 (64.8)	106 (75.2)		2 (40.0)	151 (72.2)	88 (68.8)	34 (73.9)	68 (79.1)		5 (100.0)	190 (69.3)	52 (71.2)	17 (70.8)	22 (75.9)		1 (25.0)	204 (71.6)	91 (75.2)	16 (64.0)	30 (78.9)		1 (50.0)	91 (72.8)	139 (67.8)	31 (72.1)	24 (80.0)
Type of surgery	Breast Conserving Surgery		30 (32.6)	107 (38.8)	11 (31.4)	1 (100.0)	0.347		101 (37.1)	37 (32.7)	8 (61.5)	1 (25.0)	0.215	1 (25.0)	34 (31.2)	84 (38.7)	23 (29.9)	23 (34.3)	0.543		10 (47.6)	56 (37.1)	36 (39.6)	47 (33.3)	0.555	1 (20.0)	76 (36.4)	44 (34.4)	12 (26.1)	31 (36.0)	0.678	1 (20.0)	105 (38.3)	28 (38.4)	5 (20.8)	11 (37.9)	0.465	1 (25.0)	97 (34.0)	45 (37.2)	7 (28.0)	14 (36.8)	0.890	1 (50.0)	45 (36.0)	79 (38.5)	18 (41.9)	7 (23.3)	0.518
	Modified Radical Mastectomy		62 (67.4)	169 (61.2)	24 (68.6)				171 (62.9)	76 (67.3)	5 (38.5)	3 (75.0)		3 (75.0)	75 (68.8)	133 (61.3)	54 (70.1)	44 (65.7)			11 (52.4)	95 (62.9)	55 (60.4)	94 (66.7)		4 (80.0)	133 (63.6)	84 (65.6)	34 (73.9)	55 (64.0)		4 (80.0)	169 (61.7)	45 (61.6)	19 (79.2)	18 (62.1)		3 (75.0)	188 (66.0)	76 (62.8)	18 (72.0)	24 (63.2)		1 (50.0)	80 (64.0)	126 (61.5)	25 (58.1)	23 (76.7)
Study	HE1000		92 (100.0)	276 (100.0)	35 (100.0)	1 (100.0)			272 (100.0)	113 (100.0)	13 (100.0)	4 (100.0)		2 (50.0)	76 (69.7)	187 (86.2)	73 (94.8)	65 (97.0)	0.000		21 (100.0)	151 (100.0)	91 (100.0)	141 (100.0)		3 (60.0)	165 (78.9)	117 (91.4)	43 (93.5)	75 (87.2)	0.004	5 (100.0)	274 (100.0)	73 (100.0)	24 (100.0)	29 (100.0)		3 (75.0)	228 (80.0)	114 (94.2)	24 (96.0)	33 (86.8)	0.002	2 (100.0)	125 (100.0)	205 (100.0)	43 (100.0)	30 (100.0)
	HE1097													2 (50.0)	33 (30.3)	30 (13.8)	4 (5.2)	2 (3.0)								2 (40.0)	44 (21.1)	11 (8.6)	3 (6.5)	11 (12.8)								1 (25.0)	57 (20.0)	7 (5.8)	1 (4.0)	5 (13.2)
ER/PgR	negative		18 (19.6)	68 (24.6)	13 (37.1)		0.207		60 (22.1)	31 (27.4)	3 (23.1)	3 (75.0)	0.073	2 (50.0)	22 (20.2)	60 (27.8)	18 (23.4)	20 (29.9)	0.370		4 (19.0)	19 (12.6)	14 (15.4)	62 (44.0)	0.000	1 (20.0)	30 (14.4)	26 (20.3)	15 (32.6)	51 (59.3)	0.000	1 (20.0)	49 (17.9)	20 (27.4)	11 (45.8)	20 (69.0)	0.000	1 (25.0)	58 (20.4)	30 (24.8)	11 (44.0)	23 (60.5)	0.000	1 (50.0)	26 (20.8)	52 (25.4)	8 (18.6)	14 (46.7)	0.035
	positive		74 (80.4)	208 (75.4)	22 (62.9)	1 (100.0)			212 (77.9)	82 (72.6)	10 (76.9)	1 (25.0)		2 (50.0)	87 (79.8)	156 (72.2)	59 (76.6)	47 (70.1)			17 (81.0)	132 (87.4)	77 (84.6)	79 (56.0)		4 (80.0)	178 (85.6)	102 (79.7)	31 (67.4)	35 (40.7)		4 (80.0)	225 (82.1)	53 (72.6)	13 (54.2)	9 (31.0)		3 (75.0)	226 (79.6)	91 (75.2)	14 (56.0)	15 (39.5)		1 (50.0)	99 (79.2)	153 (74.6)	35 (81.4)	16 (53.3)
HER2	negative		65 (70.7)	204 (74.7)	29 (82.9)	1 (100.0)	0.502		203 (75.5)	83 (73.5)	10 (76.9)	1 (25.0)	0.146	3 (75.0)	88 (83.0)	167 (77.3)	55 (72.4)	39 (58.2)	0.006		20 (100.0)	143 (95.3)	83 (92.2)	53 (37.6)	0.000	5 (100.0)	194 (93.7)	114 (91.2)	25 (54.3)	14 (16.3)	0.000	4 (80.0)	238 (87.8)	50 (68.5)	5 (20.8)	3 (10.3)	0.000	4 (100.0)	238 (84.7)	94 (78.3)	5 (20.0)	9 (23.7)	0.000	2 (100.0)	98 (78.4)	158 (77.8)	32 (76.2)	10 (33.3)	0.000
	positive (3+ or amplified)		27 (29.3)	69 (25.3)	6 (17.1)				66 (24.5)	30 (26.5)	3 (23.1)	3 (75.0)		1 (25.0)	18 (17.0)	49 (22.7)	21 (27.6)	28 (41.8)				7 (4.7)	7 (7.8)	88 (62.4)			13 (6.3)	11 (8.8)	21 (45.7)	72 (83.7)		1 (20.0)	33 (12.2)	23 (31.5)	19 (79.2)	26 (89.7)			43 (15.3)	26 (21.7)	20 (80.0)	29 (76.3)			27 (21.6)	45 (22.2)	10 (23.8)	20 (66.7)
TOP2A (FISH)	amplified		14 (15.2)	29 (10.5)	3 (8.6)		0.328		32 (11.8)	11 (9.7)	2 (15.4)	1 (25.0)	0.223	1 (25.0)	9 (8.3)	22 (10.1)	10 (13.0)	12 (17.9)	0.774			5 (3.3)	4 (4.4)	37 (26.2)	0.000		7 (3.3)	7 (5.5)	8 (17.4)	32 (37.2)	0.000		9 (3.3)	14 (19.2)	11 (45.8)	12 (41.4)	0.000		11 (3.9)	9 (7.4)	16 (64.0)	18 (47.4)	0.000		4 (3.2)	15 (7.3)	8 (18.6)	19 (63.3)	0.000
	deleted			19 (6.9)	1 (2.9)				14 (5.1)	5 (4.4)		1 (25.0)			7 (6.4)	10 (4.6)	5 (6.5)	3 (4.5)				7 (4.6)	3 (3.3)	10 (7.1)			11 (5.3)	4 (3.1)	1 (2.2)	9 (10.5)			12 (4.4)	2 (2.7)	2 (8.3)	4 (13.8)			20 (7.0)	3 (2.5)		3 (7.9)			9 (7.2)	11 (5.4)
	equivocal		1 (1.1)	2 (0.7)	1 (2.9)				2 (0.7)	1 (0.9)	1 (7.7)				1 (0.9)	3 (1.4)	2 (2.6)					1 (0.7)	2 (2.2)	1 (0.7)			2 (1.0)	3 (2.3)		1 (1.2)			3 (1.1)	1 (1.4)					2 (0.7)	2 (1.7)	1 (4.0)				1 (0.8)	4 (2.0)
	non-amplified		77 (83.7)	226 (81.9)	30 (85.7)	1 (100.0)			224 (82.4)	96 (85.0)	10 (76.9)	2 (50.0)		3 (75.0)	92 (84.4)	182 (83.9)	60 (77.9)	52 (77.6)			21 (100.0)	138 (91.4)	82 (90.1)	93 (66.0)		5 (100.0)	189 (90.4)	114 (89.1)	37 (80.4)	44 (51.2)		5 (100.0)	250 (91.2)	56 (76.7)	11 (45.8)	13 (44.8)		4 (100.0)	252 (88.4)	107 (88.4)	8 (32.0)	17 (44.7)		2 (100.0)	111 (88.8)	175 (85.4)	35 (81.4)	11 (36.7)
TOP2A (FISH) binary	Amplified		14 (15.2)	29 (10.5)	3 (8.6)		0.582		32 (11.8)	11 (9.7)	2 (15.4)	1 (25.0)	0.734	1 (25.0)	9 (8.3)	22 (10.1)	10 (13.0)	12 (17.9)	0.273			5 (3.3)	4 (4.4)	37 (26.2)	0.000		7 (3.3)	7 (5.5)	8 (17.4)	32 (37.2)	0.000		9 (3.3)	14 (19.2)	11 (45.8)	12 (41.4)	0.000		11 (3.9)	9 (7.4)	16 (64.0)	18 (47.4)	0.000		4 (3.2)	15 (7.3)	8 (18.6)	19 (63.3)	0.000
	Non- amplified		78 (84.8)	247 (89.5)	32 (91.4)	1 (100.0)			240 (88.2)	102 (90.3)	11 (84.6)	3 (75.0)		3 (75.0)	100 (91.7)	195 (89.9)	67 (87.0)	55 (82.1)			21 (100.0)	146 (96.7)	87 (95.6)	104 (73.8)		5 (100.0)	202 (96.7)	121 (94.5)	38 (82.6)	54 (62.8)		5 (100.0)	265 (96.7)	59 (80.8)	13 (54.2)	17 (58.6)		4 (100.0)	274 (96.1)	112 (92.6)	9 (36.0)	20 (52.6)		2 (100.0)	121 (96.8)	190 (92.7)	35 (81.4)	11 (36.7)
Ki67	High (≥14%)		72 (78.3)	179 (65.1)	20 (58.8)		0.032		190 (70.4)	70 (61.9)	7 (53.8)	2 (66.7)	0.295	2 (50.0)	76 (70.4)	163 (75.1)	48 (62.3)	43 (65.2)	0.173		13 (65.0)	105 (69.5)	55 (61.1)	98 (70.0)	0.490	2 (40.0)	143 (68.8)	89 (69.5)	32 (69.6)	65 (76.5)	0.404	3 (60.0)	178 (65.2)	50 (69.4)	18 (75.0)	22 (75.9)	0.658	1 (25.0)	195 (68.7)	91 (75.2)	18 (72.0)	25 (67.6)	0.213	1 (100.0)	92 (73.6)	128 (63.1)	30 (69.8)	19 (63.3)	0.317
	Low (<14%)		20 (21.7)	96 (34.9)	14 (41.2)	1 (100.0)			80 (29.6)	43 (38.1)	6 (46.2)	1 (33.3)		2 (50.0)	32 (29.6)	54 (24.9)	29 (37.7)	23 (34.8)			7 (35.0)	46 (30.5)	35 (38.9)	42 (30.0)		3 (60.0)	65 (31.3)	39 (30.5)	14 (30.4)	20 (23.5)		2 (40.0)	95 (34.8)	22 (30.6)	6 (25.0)	7 (24.1)		3 (75.0)	89 (31.3)	30 (24.8)	7 (28.0)	12 (32.4)			33 (26.4)	75 (36.9)	13 (30.2)	11 (36.7)
Subtypes	LuminalA		17 (18.5)	74 (27.1)	10 (28.6)	1 (100.0)	0.125		62 (23.1)	34 (30.1)	5 (38.5)	1 (25.0)	0.046	1 (25.0)	28 (26.4)	41 (19.1)	24 (31.6)	14 (20.9)	0.025		7 (35.0)	45 (30.0)	29 (32.6)	21 (14.9)	0.000	2 (40.0)	57 (27.7)	33 (26.4)	12 (26.1)	4 (4.7)	0.000	2 (40.0)	82 (30.3)	16 (21.9)	2 (8.3)	1 (3.4)	0.000	2 (50.0)	76 (27.1)	25 (20.8)	2 (8.0)	3 (7.9)	0.000		29 (23.2)	61 (30.0)	9 (21.4)	4 (13.3)	0.000
	LuminalB		40 (43.5)	99 (36.3)	10 (28.6)				109 (40.7)	35 (31.0)	4 (30.8)			1 (25.0)	43 (40.6)	94 (43.7)	25 (32.9)	19 (28.4)			9 (45.0)	81 (54.0)	39 (43.8)	19 (13.5)		2 (40.0)	109 (52.9)	56 (44.8)	8 (17.4)	6 (7.0)		1 (20.0)	120 (44.3)	25 (34.2)	1 (4.2)			1 (25.0)	121 (43.2)	52 (43.3)	2 (8.0)	3 (7.9)			52 (41.6)	70 (34.5)	19 (45.2)	5 (16.7)
	LuminalHER2		17 (18.5)	32 (11.7)	2 (5.7)				37 (13.8)	13 (11.5)	1 (7.7)				13 (12.3)	20 (9.3)	9 (11.8)	14 (20.9)				5 (3.3)	7 (7.9)	39 (27.7)			10 (4.9)	10 (8.0)	11 (23.9)	25 (29.1)		1 (20.0)	20 (7.4)	12 (16.4)	10 (41.7)	8 (27.6)			25 (8.9)	13 (10.8)	10 (40.0)	9 (23.7)			18 (14.4)	20 (9.9)	6 (14.3)	7 (23.3)
	HER2_enriched		10 (10.9)	37 (13.6)	4 (11.4)				29 (10.8)	17 (15.0)	2 (15.4)	3 (75.0)		1 (25.0)	5 (4.7)	28 (13.0)	12 (15.8)	14 (20.9)				2 (1.3)		49 (34.8)			2 (1.0)	1 (0.8)	10 (21.7)	47 (54.7)			13 (4.8)	11 (15.1)	9 (37.5)	18 (62.1)			17 (6.1)	13 (10.8)	10 (40.0)	20 (52.6)			9 (7.2)	25 (12.3)	4 (9.5)	13 (43.3)
	Triple_negative		8 (8.7)	31 (11.4)	9 (25.7)				31 (11.6)	14 (12.4)	1 (7.7)			1 (25.0)	17 (16.0)	32 (14.9)	6 (7.9)	6 (9.0)			4 (20.0)	17 (11.3)	14 (15.7)	13 (9.2)		1 (20.0)	28 (13.6)	25 (20.0)	5 (10.9)	4 (4.7)		1 (20.0)	36 (13.3)	9 (12.3)	2 (8.3)	2 (6.9)		1 (25.0)	41 (14.6)	17 (14.2)	1 (4.0)	3 (7.9)		1 (100.0)	17 (13.6)	27 (13.3)	4 (9.5)	1 (3.3)
[truncated: 36 more columns]
