# Supplementary material for: Adjusting Breast Cancer Patient Prognosis with Non-HER2-Gene Patterns on Chromosome 17
Source: PLoS One. 2014 Aug 6;9(8):e103707. doi: 10.1371/journal.pone.0103707 (PMC4123879; doi:10.1371/journal.pone.0103707)
Supplement: Table S4 — Impact on patient disease-free survival (DFS) of interactions between chromosome 17 gene CN clusters and clinicopatholofical parameters (Univariate Cox). (XLS) [file pone.0103707.s007.xls]

## Sheet: TABLE_S4
	Table S4: Impact on patient disease-free survival (DFS) of interactions between chromosome 17 gene CN clusters and clinicopatholofical parameters (Univariate Cox)
	DFS, subtypes	N of patients	N of events	Hazard Ratio	95% CL	Pr > ChiSq
	nonHER2 genes * Subtypes					0.0874
	Gains and HER2-enriched					0.0972
	HER2-enriched vs. TNBC At Gains	17 vs. 17	4 vs. 9	0.305	(0.094-0.991)
	HER2-enriched vs. TNBC At other	28 vs. 26	8 vs. 6	1165	(0.404-3.359)
	Gains vs. other At HER2-enriched	17 vs. 28	4 vs. 8	0.805	(0.242-2.673)
	Gains and Luminal A					0.0092
	Luminal A vs. TNBC At Gains	24 vs. 17	5 vs. 9	0.253	(0.085-0.755)
	Luminal A vs. TNBC At other	66 vs. 26	25 vs. 6	1651	(0.677-4.026)
	Gains vs. other At Luminal A	24 vs. 66	5 vs. 25	0.471	(0.180-1.230)
	Gains and Luminal B					0.0230
	Luminal B vs. TNBC At Gains	21 vs. 17	4 vs. 9	0.238	(0.073-0.773)
	Luminal B vs. TNBC At other	113 vs. 26	36 vs. 6	1297	(0.546-3.078)
	Gains vs. other At Luminal B	21 vs.113	4 vs. 36	0.564	(0.201-1.586)
	Gains and Luminal-HER2					0.2326
	Luminal-HER2 vs. TNBC At Gains	7 vs. 17	3 vs. 9	0.504	(0.136-1.863)
	Luminal-HER2 vs. TNBC At other	37 vs. 26	12 vs. 6	1363	(0.512-3.634)
	Gains vs. other At Luminal-HER2	7 vs.37	3 vs. 12	1137	(0.321-4.030)
	Gains vs. other At TNBC	17 vs. 26	9 vs. 6	3076	(1094-8.647)
	nonHER2 genes * TNBC					0.0082
	Gains vs. Losses/complex At nonTNBC	69 vs. 244	16 vs. 81	0.639	(0.374-1.093)
	Gains vs. Losses/complex At TNBC	17 vs. 26	9 vs. 6	3075	(1.094-8.645)
	TNBC vs. nonTNBC At Gains	17 vs. 69	9 vs. 16	3478	(1.535-7.882)
	TNBC vs. nonTNBC At Losses/complex	26 vs. 244	6 vs. 81	0.723	(0.315-1.658)
	all genes * TNBC					0.0039
	Gains vs. other At nonTNBC	122 vs. 206	33 vs. 68	0.776	(0.512-1.177)
	Gains vs. other At TNBC	11 vs. 35	7 vs. 10	3664	(1.393-9.639)
	TNBC vs. nonTNBC At Gains	11 vs. 122	7 vs. 33	4353	(1.921-9.865)
	TNBC vs. nonTNBC At other	35 vs. 206	10 vs. 68	0.922	(0.474-1.791)
	DFS, metastatic lymph nodes	N of patients	N of events	Hazard Ratio	95% CL	Pr > ChiSq
	nonHer2 genes * Nodes					0.0172
	Losses vs. other At Nodes 1-3	44 vs. 121	16 vs. 18	2879	(1.468-5.648)
	Losses vs. other At Nodes >3	57 vs. 137	25 vs. 53	1057	(0.657-1.701)
	Nodes >3 vs. 1-3 At other	137 vs. 121	53 vs. 18	3225	(1.888-5.508)
	Nodes >3 vs. 1-3 At Losses	57 vs. 44	25 vs. 16	1184	(0.632-2.217)
	DFS, surgery	N of patients	N of events	Hazard Ratio	95% CL	Pr > ChiSq
	all genes * Surgery					0.0181
	Gains vs. other At BCS	48 vs. 92	16 vs. 19	1767	(0.909-3.436)
	Gains vs. other At MRM	85 vs. 152	24 vs. 59	0.660	(0.411-1.061)
	BCS vs. MRM At Gains	48 vs. 85	16 vs. 24	1243	(0.660-2.339)
	BCS vs. MRM At other	92 vs. 152	19 vs. 59	0.464	(0.277-0.778)
	nonHER2 genes * Surgery					0.0039
	Gains vs. other At BCS	34 vs. 97	13 vs. 20	2123	(1.056-4.269)
	Gains vs. other At MRM	52 vs. 176	12 vs. 67	0.539	(0.291-0.996)
	BCS vs. MRM At Gains	34 vs. 52	13 vs. 12	1877	(0.856-4.114)
	BCS vs. MRM At other	97 vs. 176	20 vs. 67	0.476	(0.289-0.785)
	HER2 genes * Surgery					0.0101
	HER2 amp vs. HER2 non-amp At BCS	16 vs. 124	7 vs. 28	2242	(0.979-5.134)
	HER2 amp vs. HER2 non-amp At MRM	34 vs. 203	8 vs. 75	0.526	(0.253-1.091)
	BCS vs. MRM At HER2 amp	16 vs. 34	7 vs. 8	2319	(0.840-6.403)
	BCS vs. MRM At HER2 non-amp	124 vs. 203	28 vs. 75	0.544	(0.352-0.840)
