# Supplementary material for: Adjusting Breast Cancer Patient Prognosis with Non-HER2-Gene Patterns on Chromosome 17
Source: PLoS One. 2014 Aug 6;9(8):e103707. doi: 10.1371/journal.pone.0103707 (PMC4123879; doi:10.1371/journal.pone.0103707)
Supplement: Table S5 — Impact on patient overall survival (OS) of interactions between chromosome 17 gene CN clusters and clinicopatholofical parameters (Univariate Cox). (XLS) [file pone.0103707.s008.xls]

## Sheet: TABLE_S5
	Table S5: Impact on patient overall survival (OS) of interactions between chromosome 17 gene CN clusters and clinicopatholofical parameters (Univariate Cox)
	OS, subtypes	N of patients	N of events	Hazard Ratio	95% CL	Pr > ChiSq
	nonHER2 genes * Subtypes					0.0586
	Gains and HER2-enriched					0.1347
	HER2-enriched vs. TNBC At Gains	17 vs. 17	1 vs. 7	0.099	(0.012-0.802)
	HER2-enriched vs. TNBC At other	28 vs. 26	4 vs. 5	0.651	(0.175-2.428)
	Gains vs. other At HER2-enriched	17 vs. 28	1 vs. 4	0.428	(0.048-3.835)
	Gains and Luminal A					0.0116
	Luminal A vs. TNBC At Gains	24 vs. 17	2 vs. 7	0.136	(0.028-0.655)
	Luminal A vs. TNBC At other	66 vs. 26	19 vs. 5	1481	(0.553-3.967)
	Gains vs. other At Luminal A	24 vs. 66	2 vs. 19	0.260	(0.061-1.116)
	Gains and Luminal B					0.0404
	Luminal B vs. TNBC At Gains	21 vs. 17	2 vs. 7	0.158	(0.033-0.762)
	Luminal B vs. TNBC At other	113 vs. 26	25 vs. 5	1086	(0.416-2.837)
	Gains vs. other At Luminal B	21 vs.113	2 vs. 25	0.413	(0.098-1.742)
	Gains and Luminal-HER2					0.7383
	Luminal-HER2 vs. TNBC At Gains	7 vs. 17	2 vs. 7	0.445	(0.092-2.146)
	Luminal-HER2 vs. TNBC At other	37 vs. 26	5 vs. 5	0.627	(0.181-2.165)
	Gains vs. other At Luminal-HER2	7 vs.37	2 vs. 4	2013	(0.390-10.383)
	Gains vs. other At TNBC	17 vs. 26	7 vs. 5	2832	(0.898-8.927)
	nonHER2 genes * TNBC					0.0092
	Gains vs. Losses/complex At nonTNBC	69 vs. 244	7 vs. 53	0.445	(0.202-0.979)
	Gains vs. Losses/complex At TNBC	17 vs. 26	7 vs. 5	2831	(0.898-8.923)
	TNBC vs. nonTNBC At Gains	17 vs. 69	7 vs. 7	5990	(2.099-17.093)
	TNBC vs. nonTNBC At Losses/complex	26 vs. 244	5 vs. 53	0.942	(0.377-2.358)
	all genes * TNBC					0.0188
	Gains vs. other At nonTNBC	122 vs. 206	16 vs. 47	0.537	(0.304-0.947)
	Gains vs. other At TNBC	11 vs. 35	5 vs. 9	2351	(0.788-7.016)
	TNBC vs. nonTNBC At Gains	11 vs. 122	5 vs. 16	5554	(2.034-15.168)
	TNBC vs. nonTNBC At other	35 vs. 206	9 vs. 47	1268	(0.621-2.589)
	OS, metastatic lymph nodes	N of patients	N of events	Hazard Ratio	95% CL	Pr > ChiSq
	nonHer2 genes * Nodes					0.0010
	Losses vs. other At Nodes 1-3	44 vs. 121	12 vs. 7	5445	(2.143-13.837)
	Losses vs. other At Nodes >3	57 vs. 137	15 vs. 38	0.841	(0.463-1.530)
	Nodes >3 vs. 1-3 At other	137 vs. 121	38 vs. 7	5764	(2573-12.911)
	Nodes >3 vs. 1-3 At Losses	57 vs. 44	15 vs. 12	0.891	(0.417-1.904)
	OS, surgery	N of patients	N of events	Hazard Ratio	95% CL	Pr > ChiSq
	all genes * Surgery					0.0027
	Gains vs. other At BCS	48 vs. 92	10 vs. 10	2037	(0.848-4.895)
	Gains vs. other At MRM	85 vs. 152	11 vs. 46	0.380	(0.197-0.733)
	BCS vs. MRM At Gains	48 vs. 85	10 vs. 11	1704	(0.723-4.013)
	BCS vs. MRM At other	92 vs. 152	10 vs. 46	0.318	(0.160-0.629)
	nonHER2 genes * Surgery					0.0036
	Gains vs. other At BCS	34 vs. 97	8 vs. 10	2603	(1027-6.599)
	Gains vs. other At MRM	52 vs. 176	6 vs. 48	0.400	(0.171-0.935)
	BCS vs. MRM At Gains	34 vs. 52	8 vs. 6	2223	(0.771-6.413)
	BCS vs. MRM At other	97 vs. 176	10 vs. 48	0.342	(0.173-0.675)
	HER2 genes * Surgery					0.1252
	HER2 amp vs. HER2 non-amp At BCS	16 vs. 124	2 vs. 18	0.865	(0.201-3.729)
	HER2 amp vs. HER2 non-amp At MRM	34 vs. 203	2 vs. 55	0.177	(0.043-0.724)
	BCS vs. MRM At HER2 amp	16 vs. 34	2 vs. 2	2394	(0.337-17.007)
	BCS vs. MRM At HER2 non-amp	124 vs. 203	18 vs. 55	0.488	(0.287-0.832)
